# Supplementary material for: AI Video Analysis in Parkinson’s Disease: A Systematic Review of the Most Accurate Computer Vision Tools for Diagnosis, Symptom Monitoring, and Therapy Management
Source: Sensors (Basel). 2025 Oct 15;25(20):6373. doi: 10.3390/s25206373 (PMC12568243; doi:10.3390/s25206373)
Supplement: Supplementary file 1 [file sensors-25-06373-s001.zip]

Archive with 2 entries (2 files):
- sensors-3862376-Figure S1.png
- sensors-3862376-Table S1.pdf
